# Supplementary material for: The Translation, Cross-Cultural Adaptation and Validation of the Italian Version of the Hip and Groin Outcome Score Questionnaire for a Young and Active Population
Source: Healthcare (Basel). 2024 Sep 3;12(17):1755. doi: 10.3390/healthcare12171755 (PMC11394954; doi:10.3390/healthcare12171755)
Supplement: Supplementary file 1 [file healthcare-12-01755-s001.zip]

Archive with 1 entries (1 files):
- healthcare-3055745-supplementary.pdf
